# Supplementary material for: Development and validation of an ultrasound-based deep learning radiomics nomogram for predicting the malignant risk of ovarian tumours
Source: Biomed Eng Online. 2024 Apr 9;23:41. doi: 10.1186/s12938-024-01234-y (PMC11003110; doi:10.1186/s12938-024-01234-y)
Supplement: Supplementary file 1 — Additional file 1: Table S1. The baseline characteristics of task 1. Table S2. The baseline characteristics of task 2 [30]. [file 12938_2024_1234_MOESM1_ESM.xlsx]

## Sheet:  Table S1
			Table S1. The baseline characteristics of task 1.
				Training set（n=679）				Testing set（n=170）
				Benign tumour（n=439）	Malignant tumour（n=240）	P		Malignant tumour（n=110）	Malignant tumour（n=60）	P
			Age (y)	37.62±13.01	48.09±13.57	<0.001✱		36.50±11.69	47.52±13.17	<0.001✱
			Height (m)	1.58±0.06	1.56±0.06	<0.001✱		1.58±0.06	1.57±0.05	0.42
			Weight (kg)	55.08±9.38	55.13±9.39	0.949		54.20±9.92	55.87±7.69	0.261
			BMI(kg/m2）	22.14±3.47	22.50±3.47	0.101		21.74±3.92	22.61±2.97	0.135
			RBC_count (1012/L)	4.48±0.54	4.38±0.53	0.028✱		4.63±0.55	4.31±0.58	<0.001✱
			WBC_count (109/L)	7.06±2.26	7.24±2.06	0.319		7.13±1.76	8.43±3.28	<0.001✱
			Neutrophil_count (109/L)	4.27±2.10	4.67±1.95	0.015✱		4.17±1.42	5.99±3.23	<0.001✱
			Lymphocyte_count (109/L)	2.10±0.63	1.89±0.799	<0.001✱		2.15±0.66	1.71±0.89	<0.001✱
			Monocyte_count (109/L)	0.579±0.25	0.60±0.28	0.169		0.75±0.31	0.59±0.24	<0.001✱
			PLT_count (109/L)	291.58±71.05	333.13±109.07	<0.001✱		303.62±70.07	325.67±99.10	0.094
			Hemoglobin（g/L)	122.97±18.84	118.70±16.10	0.003✱		125.66±13.81	113.90±17.55	<0.001✱
			NLR	2.34±2.16	2.97±2.12	<0.001✱		2.15±1.26	4.30±3.07	<0.001✱
			PLR	151.34±61.94	210.28±135.37	<0.001✱		162.58±127.99	217.22±102.24	0.005✱
			LMR	4.13±1.60	3.78±2.50	0.029✱		3.27±1.70	3.20±1.62	0.792
			dNLR	1.66±1.37	1.90±1.44	0.033✱		1.50±0.67	13.84±86.16	0.134
			SII	686.67±669.29	1057.65±973.20	<0.001✱		659.44±434.28	1344.97±917.30	<0.001✱
			O_RADS classification			<0.001✱				<0.001✱
			2	277(63.10%)	1(0.42%)			63(57.27%)	1(1.67%)
			3	87(19.82%)	2(0.83%)			26(23.64%)	1(1.67%)
			4	70(15.95%)	73(30.42%)			20(18.18%)	22(36.67%)
			5	5(1.14%)	164(68.33%)			1(0.91%)	36(60.00%)
			Menopausal_state, n (%)			<0.001✱				<0.001✱
			Premenopausal	374(85.19%)	132(55.00%)			99(90.00%)	32(53.33%)
			Menopause	65(14.81%)	108(45.00%)			11(10.00%)	28(46.67%)
			Tumour_diameter (mm), n (%)			<0.001✱				<0.001✱
			≤50	71(16.17%)	18(7.50%)			18(16.36%)	2(3.33%)
			50-100	281(64.01%)	96(40.00%)			71(64.55%)	26(43.33%)
			≥100	87(19.82%)	126(52.50%)			21(19.09%)	32(53.33%)
			Mass_characteristicn, n (%)			<0.001✱				<0.001✱
			Cystic	317(72.21%)	26(10.83%)			76(69.09%)	10(16.67%)
			Mixed cystic and solid	99(22.55%)	117(48.75%)			26(23.64%)	29(48.33%)
			Solidity	23(5.24%)	97(40.42%)			8(7.27%)	21(35.00%)
			colour_score, n (%)			<0.001✱				<0.001✱
			1	385(87.70%)	17(7.08%)			99(90.00%)	8(13.33%)
			2	45(10.25%)	103(42.92%)			11(10.00%)	27(45.00%)
			3	8(1.82%)	104(43.33%)			0	22(36.67%)
			4	1(0.23%)	16(6.67%)			0	3(5.00%)
			Ascites, n (%)			<0.001✱				<0.001✱
			No	435(99.09%)	180(75.00%)			109(99.09%)	48(80.00%)
			Yes	4(0.91%)	60(25.00%)			1(0.91%)	12(20.00%)
			Tumour_side, n (%)			<0.001✱				0.019✱
			Unilateral	383(87.24%)	170(70.83%)			95(86.36%)	43(71.67%)
			Bilateral	56(12.76%)	70(29.17%)			15(13.64%)	17(28.33%)
			CA125_level (U/ml), n (%)			<0.001✱				<0.001✱
			≤35	304(69.25%)	70(29.17%)			80(72.73%)	23(38.33%)
			＞35，≤200	115(26.20%)	65(27.08%)			26(23.64%)	14(23.33%)
			＞200，＜500	14(3.19%)	34(14.17%)			4(3.64%)	10(16.67%)
			≥500	6(1.37%)	71(29.58%)			0	13(21.67%)
			BMI, Body mass index; NLR, Neutrophil-to-lymphocyte ratios; PLR, Platelet-to-lymphocyte ratios; LMR, Lymphocyte-to-monocyte ratios; dNLR, derived Neutrophil-to-lymphocyte ratios; SII, Systemic immune-inflammation index; O-RADS, Ovarian-adnexal reporting and data system; CA125, Carbohydrate antigen 125; ✱, P＜0.05.

## Sheet: Table S2
			Table S2. The baseline characteristics of task 2.
				Training set（n=313）				Testing set（n=78）
				Benign tumour（n=77）	Malignant tumour（n=236）	P		Malignant tumour（n=19）	Malignant tumour（n=59）	P
			age (y)	42.48±15.62	48.17±13.61	0.002✱		38.47±14.34	47.64±13.30	0.012✱
			Height (m)	1.57±0.067	1.56±0.06	0.34		1.58±0.05	1.57±0.05	0.415
			Weight (kg)	55.55±9.03	55.05±9.36	0.687		54.32±9.93	56.08±7.65	0.419
			BMI	22.62±3.51	22.58±3.45	0.926		21.56±3.30	22.66±2.98	0.179
			RBC_count (1012/L)	4.42±0.50	4.37±0.53	0.482		4.57±0.50	4.31±0.58	0.091
			WBC_count (109/L)	7.19±2.84	7.25±2.08	0.833		7.01±1.54	8.43±3.26	0.073
			Neutrophil_count (109/L)	4.58±2.79	4.68±1.96	0.739		3.96±1.27	6.00±3.21	0.009✱
			Lymphocyte_count (109/L)	2.00±0.68	1.89±0.79	0.284		2.20±0.58	1.71±0.90	0.029✱
			Monocyte_count (109/L)	0.50±0.21	0.60±0.28	0.003✱		0.79±0.37	0.59±0.24	0.007✱
			PLT_count (109/L)	286.81±68.40	334.10±109.52	<0.001✱		289.63±62.09	329.97±97.32	0.094
			Hemoglobin（g/L)	121.77±16.11	118.64±16.14	0.141		135.68±51.24	113.64±17.48	0.006✱
			NLR	2.94±3.64	2.98±2.13	0.915		1.91±0.79	4.31±3.07	0.001✱
			PLR	159.94±71.30	211.04±136.24	0.002✱		139.40±43.76	219.95±101.76	0.001✱
			LMR	4.42±1.92	3.77±2.52	0.039✱		3.38±1.73	3.22±1.62	0.703
			dNLR	2.14±2.21	1.908±1.45	0.276		1.36±0.49	14.05±86.89	0.528
			SII	823.56±1071.15	1064.29±979.48	0.068		562.41±276.87	1356.78±913.26	<0.001✱
			Menopausal_state, n (%)			0.003✱				0.057
			Premenopausal	57(74.03%)	129(54.66%)			15(78.95%)	32(54.24%)
			Menopause	20(25.97%)	107(45.34%)			4(21.05%)	27(45.76%)
			Tumour_diameter (mm), n (%)			0.073				0.907
			≤50	5(6.49%)	18(7.63%)			1(5.26%)	2(3.39%)
			50-100	21(27.27%)	94(39.83%)			7(36.84%)	25(42.37%)
			≥100	51(66.23%)	124(52.54%)			11(57.89%)	32(54.24%)
			Mass_characteristicn, n (%)			<0.001✱				0.003✱
			Cystic	50(64.94%)	23(9.75%)			12(63.16%)	8(13.56%)
			Mixed cystic and solid	15(19.48%)	116(49.15%)			2(10.53%)	30(50.85%)
			Solidity	12(15.58%)	97(41.10%)			5(26.32%)	21(35.59%)
			colour_score, n (%)			<0.001✱				<0.001✱
			1	32(41.56%)	14(5.93%)			11(57.89%)	6(10.17%)
			2	38(49.35%)	102(43.22%)			7(36.84%)	28(47.46%)
			3	6(7.79%)	104(44.07%)			1(5.26%)	22(37.29%)
			4	1(1.30%)	16(6.78%)			0	3(5.08%)
			Ascites, n (%)			<0.001✱				0.128
			No	73(94.81%)	176(74.58%)			18(94.74%)	47(79.66%)
			Yes	4(5.19%)	60(25.42%)			1(5.26%)	12(20.34%)
			Tumour_side, n (%)			<0.001✱				0.045✱
			Unilateral	75(97.40%)	166(70.34%)			18(94.74%)	43(72.88%)
			Bilateral	2(2.60%)	70(29.66%)			1(5.26%)	16(27.12%)
			CA125_level (U/ml), n (%)			<0.001✱				0.001✱
			≤35	60(77.92%)	67(28.39%)			14(73.68%)	21(35.59%)
			＞35, ≤200	15(19.48%)	65(27.54%)			4(21.05%)	14(23.73%)
			＞200, ＜500	1(1.30%)	33(13.98%)			1(5.26%)	11(18.64%)
			≥500	1(1.30%)	71(30.08%)			0	13(22.03%)
			BMI, Body mass index; NLR, Neutrophil-to-lymphocyte ratios; PLR, Platelet-to-lymphocyte ratios; LMR, Lymphocyte-to-monocyte ratios; dNLR, derived Neutrophil-to-lymphocyte ratios; SII, Systemic immune-inflammation index; CA125, Carbohydrate antigen 125; ✱, P＜0.05.
